# Supplementary material for: Telomere-to-telomere Citrullus super-pangenome provides direction for watermelon breeding
Source: Nat Genet. 2024 Jul 8;56(8):1750–61. doi: 10.1038/s41588-024-01823-6 (PMC11319210; doi:10.1038/s41588-024-01823-6)
Supplement: Supplementary file 4 — Supplementary Tables 1–32. [file 41588_2024_1823_MOESM4_ESM.xlsx]

## Sheet: Legend
Table contents:
Supplementary Table 1. Information of 27 Citrullus accessions, related to Figure 1
Supplementary Table 2. Summary of all sequencing data
Supplementary Table 3. Quality assessment of gaps
Supplementary Table 4. General stats of the Telomere all
Supplementary Table 5. Cytoplasmic genome summary
Supplementary Table 6. Quality assessment of genome assemblies
Supplementary Table 7. Summary of repetitive elements
Supplementary Table 8. Annotation of non-coding RNA
Supplementary Table 9. BUSCOs analysis of the genome coding-gene completeness
Supplementary Table 10. Functional annotation of the predicted genes
Supplementary Table 11. General stats of the Centromere all
Supplementary Table 12. Candidate centromere tandem repeat of different chromosome
Supplementary Table 13. Candidate centromere tandem repeat
Supplementary Table 14. PCR validation of SVs
Supplementary Table 15. PKR6 and PI 296341-FR common inversions variation on Chromosome 11
Supplementary Table 16. Genes within the large inversions and translocations (>100kb).
Supplementary Table 17. The enrichment analysis of gene within the large inversions and translocations (>100kb).
Supplementary Table 18. PCR validation of chromosomal rearrangement
Supplementary Table 19. Genes detected among C. lanatus cultivar, C. mucosospermus, and C. lanatus subsp. cordophanus
Supplementary Table 20. Inversion detected among C. lanatus cultivar, C. mucosospermus, and C. lanatus subsp. cordophanus
Supplementary Table 21. The number of resistance genes and functional domains in seven Citrullus species
Supplementary Table 22. List of gene clusters that were existed in six watermelon species, while lost in C. lanatus
Supplementary Table 23. Information related to TST2 and LCYB
Supplementary Table 24. Original data of metabolite profiling
Supplementary Table 25. Sugar content related genes identified from transcriptomic and metabolomic analysis
Supplementary Table 26. Cucurbitacin related genes identified from transcriptomic and metabolomic analysis
Supplementary Table 27. Sugar content related genes and Cucurbitacin related genes identified from transcriptomic and metabolomic analysis
Supplementary Table 28. 79 genes with SVs in the coding region in selective sweeps
Supplementary Table 29. Identified genes and candidate genes related to important traits
Supplementary Table 30. Expression (FPKM) of ClBt in different accessions
Supplementary Table 31. The location of three chromosomal rearrangement
Supplementary Table 32. Other primers used in this study

## Sheet: Supplementary Table 1
Supplementary Table 1. Information of 27 Citrullus accessions, related to Figure 1
Entry#	Accession	Taxonomy	Geographic origin	Genome Size (bp)	Repeat Ratio	Heterozygosity
1	PI 596694 (male)	C. naudinianus	Namibia	377255511	0.551	0.0121
2	PI 525081	C. colocynthis	Egypt	384934036	0.53	0.00175
3	PI 632755	C. colocynthis	Namibia	372603971	0.516	0.00138
4	PI 652554	C. colocynthis	India	411905165	0.56	0.00295
5	PI 537300	C. colocynthis	Turkmenistan	385003205	0.542	0.00222
6	PI 670011	C. rehmii	Namibia	421310789	0.586	0.00112
7	PI 673135	C. ecirrhosus	Namibia	399427560	0.631	0.0107
8	PI 482276	C. amarus	Zimbabwe	388532771	0.553	0.0011
9	PI 296341-FR	C. amarus	South Africa	384311207	0.56	0.00295
10	PI 271769	C. amarus	South Africa	364453356	0.525	0.00125
11	PI 189225	C. amarus	Congo	374602423	0.548	0.0024
12	RCAT 055816	C. amarus	Hungary	373828655	0.548	0.0024
13	PI 532732	C. mucosospermus	Congo	354039721	0.503	0.00123
14	PI 595203	C. mucosospermus	Nigeria	374065362	0.539	0.00141
15	PI 254622	C. lanatus landrace	Sudan	384858303	0.546	0.00193
16	HeiShanRen	C. lanatus landrace	Ukraine	420414838	0.584	0.00153
17	PI 381740	C. lanatus landrace	India	393784932	0.558	0.00172
18	DaBanHongZiGua	C. lanatus landrace	China	411815544	0.576	0.00172
19	PI 288522	C. lanatus landrace	India	405120681	0.566	0.00112
20	SanBaiGua	C. lanatus landrace	China	409688334	0.575	0.00184
21	ShiHong No.2	C. lanatus cultivar	China	373489760	0.536	0.00227
22	Sugarlee	C. lanatus cultivar	United States	375205398	0.533	0.00116
23	Charleston Gray	C. lanatus cultivar	United States	393084153	0.562	0.0026
24	Calhoun Gray	C. lanatus cultivar	United States	416026565	0.58	0.00162
25	Allsugar	C. lanatus cultivar	United States	377940589	0.545	0.00188
26	G42	C. lanatus cultivar	China	367981256	0.522	0.00105
27	PKR6	C. lanatus cultivar	China	378621865	0.539	0.00141

## Sheet: Supplementary Table 2
Supplementary Table 2. Summary of all sequencing data
Taxonomy				C. naudinianus	C. colocynthis	C. colocynthis	C. colocynthis	C. colocynthis	C. rehmii	C. ecirrhosus	C. amarus	C. amarus	C. amarus	C. amarus	C. amarus	C. mucosospermus	C. mucosospermus	C. lanatus landrace	C. lanatus landrace	C. lanatus landrace	C. lanatus landrace	C. lanatus landrace	C. lanatus landrace	C. lanatus cultivar	C. lanatus cultivar	C. lanatus cultivar	C. lanatus cultivar	C. lanatus cultivar	C. lanatus cultivar	C. lanatus cultivar
Accession				PI 596694 (male)	PI 525081	PI 632755	PI 652554	PI 537300	PI 670011	PI 673135	PI 482276	PI 296341-FR	PI 271769	PI 189225	RCAT 055816	PI 532732	PI 595203	PI 254622	HeiShanRen	PI 381740	DaBanHongZiGua	PI 288522	SanBaiGua	ShiHong No.2	Sugarlee	Charleston Gray	Calhoun Gray	Allsugar	G42	PKR6
Genome sequencing summary
WGS	Total Basea (Depth)			28,246,014,600 (74)	21,297,860,400 (56)	24,098,308,200 (63)	21,054,998,100 (55)	30,636,564,900 (81)	31,121,620,200 (82)	26,313,731,700 (69)	29,271,162,300 (77)	27,470,302,500 (72)	22,027,998,600 (58)	31,701,194,700 (83)	31,904,356,800 (84)	29,321,614,200 (77)	31,199,288,100 (82)	12,906,163,800 (34)	14,344,546,200 (38)	12,251,149,200 (32)	12,487,180,500 (33)	21,368,721,000 (56)	12,796,159,800 (34)	13,173,872,700 (35)	67,010,858,400 (176)	14,850,299,700 (39)	13,517,113,800 (36)	12,912,749,700 (34)	13.5 Gbp (111)d	21,559,494,900 (57)
HiFi	Total Base (Depth)			54,067,611,332 (142)	36,707,137,058 (97)	30,803,040,198 (81)	33,473,979,575 (88)	28,855,364,980 (76)	55,476,175,062 (146)	48,575,886,042 (128)	17,641,711,556 (46)	22,290,020,012 (59)	31,168,218,923 (82)	22,281,039,114 (59)	22,347,316,636 (59)	29,205,033,879 (77)	33,878,431,682 (89)	32,438,321,434 (85)	36,248,442,609 (95)	28,479,884,499 (75)	25,218,961,764 (66)	24,027,442,264 (63)	24,183,835,341 (64)	31,179,000,095 (82)	22,509,362,612 (59)	26,475,956,908 (70)	31,725,536,227 (83)	23,603,902,868 (62)	20.62 Gbp (56)d	25,769,386,357 (68)
ONT	Total Base (Depth)			—	—	22,878,840,689 (60)	55,518,858,828 (146)	33,854,755,674 (89)	34,508,839,986 (91)	40,314,256,382 (106)	26,540,103,100 (70)	—	—	—	—	—	12,240,614,397 (32)	—	—	—	—	—	—	—	—	—	—	—	21.08 Gbp (57)d	—
Hi-C	Total Base (Depth)			331,085,436,300 (871)	—	220,042,606,800 (579)	—	203,541,919,200 (536)	329,045,139,900 (866)	297,368,192,400 (783)	234,496,337,700 (617)	—	—	—	—	—	243,243,078,600 (640)	—	—	—	—	—	—	—	—	—	—	—	40.72 Gbp (110)d	—
RNA sequencing summary for transcriptomic and metabolomic analysis
Fruit	Fruit of 10 DAPb		Total Base	—	—	5.73996e+09	—	6.29029e+09	6.08464e+09	—	5.83915e+09	5594501870	—	—	—	6340751306	6158396616	—	—	6178370780	6.37514e+09	—	—	—	5.43912e+09	—	—	—	6149814998	—
	Fruit of 18 DAP		Total Base	—	—	5795173906	—	5.62925e+09	6.07119e+09	—	6071910314	—	—	—	—	5631845734	5665785378	—	—	5.5993e+09	5.68786e+09	—	—	—	5.76228e+09	—	—	—	5.67958e+09	—
	Fruit of 26 DAP		Total Base	—	—	6.12098e+09	—	6.1942e+09	—	—	5.96951e+09	5.14291e+09	—	—	—	6043448700	5.59404e+09	—	—	5547932740	5.66701e+09	—	—	—	5.6501e+09	—	—	—	5.67686e+09	—
	Fruit of 34 DAP		Total Base	—	—	—	—	5972981502	6.34057e+09	—	5876786194	5.86275e+09	—	—	—	5812765374	5.66153e+09	—	—	5.88013e+09	6.24027e+09	—	—	—	5779651272	—	—	—	6.07446e+09	—
	Fruit of 42 DAP		Total Base	—	—	—	—	6197934182	—	—	6.01698e+09	5.60634e+09	—	—	—	5.73453e+09	5.67465e+09	—	—	5.95961e+09	5.60633e+09	—	—	—	5.80783e+09	—	—	—	5.54521e+09	—
Leaf	Leaf of reproductive development stage		Total Base	—	—	6019397650	—	5.65334e+09	5628162770	—	5.84932e+09	5.63923e+09	—	—	—	5.93256e+09	5.48905e+09	—	—	5.58117e+09	5888250624	—	—	—	5.47411e+09	—	—	—	5.86747e+09	—
RNA sequencing summary for genome annotation
Root			Total Base	—	7950209400	6772454100	8395825800	7236902824	—	—	7367523150	6,719,638,950 (average of two growth stages)	6546910092	6,560,260,400 (average of three growth stages)	8,952,187,500 (average of two growth stages)	6693704868	7332360178	7676007600	8171610600	8520759000	6695027794	7037409000	6503094600	7960056300	7040262300	8470786800	7384213500	7,739,825,433 (average of two growth stages)	7.4 Gbpd	7,610,191,400 (average of three growth stages)
Stem			Total Base	13518638700	6,786,369,962 (average of two growth stages)	8299350600	6685141134	6715178628	6583382530	8,969,838,752c	7711463824	8,277,983,700 (average of two growth stages)	6066525808	6,625,388,400 (average of two growth stages)	6,797,653,400 (average of three growth stages)	6869474368	6697158570	10428385200	6772913922	6500087708	6376058482	6275510202	7307240438	6546919746	6243871330	6825818816	7831638014	7166280850	9.2 Gbpd	7286957238
Leaf	—		Total Base	19134815400	6,478,241,757c	8290270200	6405651080	7996855780	7086867260	11,268,493,313c	7686812946	9152691000	7511231312	9201463200	6108186900	6227711956	6342692694	5886787138	6891983068	6418249358	7112373280	5900836824	7254073038	6849408418	7714392864	6718711846	6175019780	6798757880	7.4 Gbpd	6570513644
Male flower	Male flower		Total Base	—	6489197182	7000034836	—	8479319004	5705712956	9,421,223,983c	6719220752	—	6325623182	—	—	6276973944	—	6999853392	6702038732	7299903504	—	—	6952514222	6919476116	—	8755507976	6630745838	7076400028	—	—
Female flower	Female flower		Total Base	—	6,531,140,571c	6834326516	7629039106	—	6448503958	—	7765252974	6900408900	—	7154171404	6607531322	—	7169665586	—	—	—	6148118852	7508255930	8053945544	—	6946562048	—	—	7146916510	—	6768714300
Fruit	—		Total Base	—	6198196400	—	6887343984	8451742912	12,792,125,200 (average of three growth stages)	13,728,043,050 (average of two growth stages)	—	8956424400	—	6816855758	—	6862534446	8077210500	6249035312	6248730406	6315408298	6788821822	5893460804	—	7044884670	7263830842	6998446688	5740872480	6898870466	7.3 Gbpd	5798461844
Tendril	—		Total Base	12762998100	7,297,272,368c	6602672502	8238277776	8119164646	5922798880	—	7701663652	7214047812	6603135532	6559197568	7727810100	6317397112	6424687864	6426699478	6484172790	6067927022	6466271736	7196738630	7057484680	6049675472	5841377260	6260922668	6314303984	7914979332	8 Gbpd	7303715700
Pedicel	—		Total Base	—	—	—	—	—	—	12085444200	—	—	—	—	—	—	—	—	—	—	—	—	—	—	—	—	—	—	—	—
Petiole			Total Base	12183538200	—	—	—	—	—	—	—	—	—	—	—	—	—	—	—	—	—	—	—	—	—	—	—	—	—	—
a The unit of total base is bp.
b DAP represents days after pollination.
c The total base is the average value of two biological replicates.
d The data has published in Deng et al. 2022.
Line 10-15: The total base is the average value of three biological replicates.

## Sheet: Supplementary Table 3
Supplementary Table 3. Quality assessment of gaps
Sample	Chromsome	Start	End	Average Depth	Coverage 1X%	Coverage 4X %	Coverage 10X %
PI 525081 Gap1	4	28061223	28071322	83	100	100	100
PI 525081 Gap2	4	34924282	34934381	55.07	100	99.77	96.78
PI 296341-FR Gap1	1	11132130	11142229	54	100	100	100
PI 296341-FR Gap2	1	22115876	22125975	47	99.55	95.67	92.73
PI 296341-FR Gap3	2	22319088	22329187	51	100	95.93	92.64
PI 296341-FR Gap4	8	4493163	4503262	33.74	97.63	90.88	88.09
PI 296341-FR Gap5	11	34688144	34698243	39	100	100	100
PI 189225 Gap1	1	16303860	16313959	26.79	98.45	88.13	81.23
PI 189225 Gap2	2	35371631	35381730	40	98.3	80.1	72.97
PI 189225 Gap3	3	31021453	31031552	61.06	100	100	100
PI 189225 Gap4	5	22656531	22666630	88	99.02	94.43	93.2
PI 189225 Gap5	6	4594546	4604645	38.95	100	96.31	89.31
RCAT 055816 Gap1	7	30417232	30427331	42	100	100	100
RCAT 055816 Gap2	11	2826363	2836462	54.1	100	100	100
PI 532732 Gap1	8	5005142	5015241	69.2	100	100	99.72
PI 254622 Gap1	1	31610805	31620904	13.26	100	85.14	61.32
PI 254622 Gap2	3	2111567	2121666	70.49	100	100	100
PI 254622 Gap3	7	25550776	25560875	20.71	100	86.02	66.32
PI 254622 Gap4	8	2703239	2713338	63	100	100	100
PI 254622 Gap5	8	4843814	4843814	70	100	100	100
PI 381740 Gap1	8	4912653	4922752	61	100	100	100
PI 381740 Gap2	9	17942709	17952808	89	100	100	100
PI 381740 Gap3	10	8372512	8382611	36.43	100	96.38	86.24
DaBanHongZiGua Gap1	1	22010226	22020325	208	100	98.82	98.73
DaBanHongZiGua Gap2	7	29192018	29202117	58.51	100	99.85	98.96
DaBanHongZiGua Gap3	8	5133237	5143336	32	99.3	78.92	71.87
PI 288522 Gap1	1	31516248	31526347	26.03	100	91.01	79.78
PI 288522 Gap2	8	4606476	4616575	61	100	100	100
SanBaiGua Gap1	1	34881365	34891464	13.39	100	94.33	62.39
SanBaiGua Gap2	4	18284952	18295051	59.19	100	100	100
SanBaiGua Gap3	7	28898083	28908182	41.12	100	98.7	95.77
SanBaiGua Gap4	8	4858960	4869059	34.29	98.56	96.47	89.58
Shihong No.2 Gap1	7	28510024	28520123	25.15	100	96.88	78.2
Shihong No.2 Gap2	8	4655537	4665636	18	82.07	72.58	71.46
Shihong No.2 Gap3	8	27598710	27608809	47.7	100	97.78	90.09
Sugarlee Gap1	8	4933855	4943954	24	98.39	96.58	84.36
Sugarlee Gap2	8	27759529	27769628	58.6	100	100	100
Charleston Gray Gap1	2	29972387	29982486	27.07	100	90.87	79.11
Charleston Gray Gap2	4	1970771	1980870	66.28	100	100	100
Charleston Gray Gap3	8	27557715	27567814	15.97	100	80.47	56.81
Calhoun Gray Gap1	2	29318035	29328134	33	100	94.92	76.59
Calhoun Gray Gap2	4	2100129	2108228	72	100	100	100
Allsugar Gap1	1	31492490	31502589	19.1	100	96.49	70.32
Allsugar Gap2	2	30050279	30060378	31.2	100	100	83.66
Allsugar Gap3	8	4861786	4871885	8	93.36	93.34	13.5
Allsugar Gap4	8	23019492	23029591	46.58	100	100	100
PKR6 Gap1	1	22050603	22060702	59.33	100	100	100
PKR6 Gap2	8	4882487	4892586	29	99.56	95.62	90.81

## Sheet: Supplementary Table 4
Supplementary Table 4. General stats of the Telomere all
Accession	Chromosome	Left start	Left end	Left length	Right start	Right end	Right length
PI 596694 (male)	Chr01	1	22463	22463	28818752	28820224	1472
	Chr02	1	20178	20178	31946624	31965305	18681
	Chr03	1	13381	13381	38549171	38550722	1551
	Chr04	1	1397	1397	35021547	35034536	12989
	Chr05	1	15773	15773	37065456	37079904	14448
	Chr06	1	1618	1618	28185995	28224971	38976
	Chr07	1	1703	1703	31597289	31610782	13493
	Chr08	1	1466	1466	31881794	31897970	16176
	Chr09	1	8636	8636	31304783	31320906	16123
	Chr10	1	11371	11371	34434882	34473787	38905
	Chr11	1	1445	1445	35472547	35487860	15313
PI 525081	Chr01	1	17998	17998	31566597	31569519	2922
	Chr02	1	17385	17385	38180550	38197910	17360
	Chr03	1	16661	16661	33101172	33111730	10558
	Chr04	1	2127	2127	37354727	37364092	9365
	Chr05	1	14686	14686	37460414	37475423	15009
	Chr06	1	14413	14413	30447638	30464156	16518
	Chr07	1	19682	19682	32385412	32396864	11452
	Chr08	1	2210	2210	30668804	30683640	14836
	Chr09	1	12496	12496	39363549	39377676	14127
	Chr10	1	13343	13343	35639836	35658094	18258
	Chr11	1	21973	21973	32501698	32516413	14715
PI 632755	Chr01	1	18135	18135	31622777	31632150	9373
	Chr02	1	8406	8406	38295321	38310661	15340
	Chr03	1	12996	12996	33422916	33438547	15631
	Chr04	1	4943	4943	37379776	37398505	18729
	Chr05	1	25764	25764	37254600	37276426	21826
	Chr06	1	18386	18386	30441918	30453657	11739
	Chr07	1	20808	20808	32330403	32350668	20265
	Chr08	1	8096	8096	30583909	30596894	12985
	Chr09	1	5800	5800	39237709	39251272	13563
	Chr10	1	19781	19781	35668889	35685537	16648
	Chr11	1	11840	11840	32292930	32304068	11138
PI 652554	Chr01	1	15095	15095	29557220	29574230	17010
	Chr02	1	6567	6567	36688512	36709431	20919
	Chr03	1	8842	8842	30733674	30744459	10785
	Chr04	1	2108	2108	35411047	35438661	27614
	Chr05	1	19738	19738	35680347	35699585	19238
	Chr06	1	25027	25027	30004994	30021056	16062
	Chr07	1	15095	15095	31039759	31044075	4316
	Chr08	1	2268	2268	29764419	29783774	19355
	Chr09	1	15791	15791	37186168	37199479	13311
	Chr10	1	7451	7451	34227054	34244995	17941
	Chr11	1	15171	15171	30899426	30904085	4659
PI 537300	Chr01	1	15100	15100	31041009	31050148	9139
	Chr02	1	16208	16208	38560150	38571502	11352
	Chr03	1	14709	14709	33061571	33073851	12280
	Chr04	1	3389	3389	36778129	36829799	51670
	Chr05	1	18443	18443	37567729	37584224	16495
	Chr06	1	18350	18350	30751880	30767755	15875
	Chr07	1	23874	23874	33111767	33124933	13166
	Chr08	1	17534	17534	30713997	30734613	20616
	Chr09	1	19749	19749	39924112	39949746	25634
	Chr10	1	15969	15969	35805210	35810631	5421
	Chr11	1	10778	10778	32618342	32646519	28177
PI 670011	Chr01	1	14393	14393	30886473	30900514	14041
	Chr02	1	18274	18274	41298067	41317067	19000
	Chr03	1	13780	13780	39747369	39756131	8762
	Chr04	1	5684	5684	39220865	39231168	10303
	Chr05	1	7840	7840	39770662	39786713	16051
	Chr06	1	19928	19928	35787507	35808100	20593
	Chr07	1	8535	8535	37189335	37207539	18204
	Chr08	1	3779	3779	29685269	29700871	15602
	Chr09	1	20111	20111	44874985	44888918	13933
	Chr10	1	22137	22137	38992236	39006483	14247
	Chr11	1	21633	21633	36097815	36112359	14544
PI 673135	Chr01	1	11627	11627	32902775	32914317	11542
	Chr02	1	15076	15076	42733420	42737919	4499
	Chr03	1	17204	17204	36999457	37018347	18890
	Chr04	1	6189	6189	40804006	40822112	18106
	Chr05	1	25289	25289	39558998	39570301	11303
	Chr06	1	52119	52119	33537679	33549631	11952
	Chr07	1	17902	17902	34284455	34304571	20116
	Chr08	1	31118	31118	29705021	29724288	19267
	Chr09	1	12473	12473	40916224	40919341	3117
	Chr10	1	17593	17593	37176018	37189666	13648
	Chr11	1	12197	12197	33761915	33778518	16603
PI 482276	Chr01	1	5232	5232	38793825	38808726	14901
	Chr02	1	18327	18327	38614779	38633387	18608
	Chr03	1	11941	11941	34657828	34663443	5615
	Chr04	1	10389	10389	28326901	28329430	2529
	Chr05	1	8508	8508	37103884	37117484	13600
	Chr06	1	22072	22072	33329348	33339190	9842
	Chr07	1	15258	15258	33969088	33980849	11761
	Chr08	1	20341	20341	29302981	29322290	19309
	Chr09	1	26810	26810	38794580	38807320	12740
	Chr10	1	20904	20904	36278198	36295605	17407
	Chr11	1	13738	13738	32351538	32356052	4514
PI 296341-FR	Chr01	1	13967	13967	38607486	38627382	19896
	Chr02	1	5923	5923	37624112	37637463	13351
	Chr03	1	16604	16604	34784797	34785657	860
	Chr04	1	2158	2158	28828750	28839254	10504
	Chr05	1	6508	6508	36961472	36975760	14288
	Chr06	1	11129	11129	31502541	31513545	11004
	Chr07	1	11123	11123	35227718	35244770	17052
	Chr08	1	14060	14060	28487588	28502105	14517
	Chr09	1	13011	13011	38969020	38981772	12752
	Chr10	1	1260	1260	35193986	35204340	10354
	Chr11	1	11727	11727	34686209	34693042	6833
PI 271769	Chr01	1	20813	20813	38602223	38616544	14321
	Chr02	1	12948	12948	37597239	37609881	12642
	Chr03	1	14010	14010	35718541	35733158	14617
	Chr04	1	2168	2168	28933437	28955956	22519
	Chr05	1	13883	13883	36437157	36457860	20703
	Chr06	1	20282	20282	31853537	31874777	21240
	Chr07	1	21963	21963	34558924	34567765	8841
	Chr08	1	21909	21909	28267871	28281844	13973
	Chr09	1	15511	15511	38892471	38909657	17186
	Chr10	1	1261	1261	35013077	35024875	11798
	Chr11	1	8147	8147	31930631	31944253	13622
PI 189225	Chr01	1	20346	20346	39284327	39285450	1123
	Chr02	1	12635	12635	38802281	38818148	15867
	Chr03	1	8194	8194	34474953	34482894	7941
	Chr04	1	2066	2066	28503316	28511874	8558
	Chr05	1	3478	3478	37216451	37284456	68005
	Chr06	1	18431	18431	31789059	31805332	16273
	Chr07	1	7973	7973	34054714	34057137	2423
	Chr08	1	17834	17834	28255974	28269250	13276
	Chr09	1	2357	2357	37703558	37715034	11476
	Chr10	1	14407	14407	34568080	34582673	14593
	Chr11	1	11358	11358	32983671	32996697	13026
RCAT 055816	Chr01	1	1641	1641	38695026	38704577	9551
	Chr02	1	8960	8960	39878050	39895985	17935
	Chr03	1	7371	7371	35074818	35088505	13687
	Chr04	1	2014	2014	28887471	28889158	1687
	Chr05	1	14778	14778	36943526	36949752	6226
	Chr06	1	16362	16362	32041789	32051595	9806
	Chr07	1	16152	16152	34281144	34287141	5997
	Chr08	1	15937	15937	28454338	28468519	14181
	Chr09	1	1905	1905	38766640	38783031	16391
	Chr10	1	15546	15546	35690109	35703433	13324
	Chr11	1	1384	1384	31390055	31418892	28837
PI 532732	Chr01	1	8872	8872	38208091	38221656	13565
	Chr02	1	13812	13812	38183646	38199549	15903
	Chr03	1	3054	3054	33415194	33425336	10142
	Chr04	1	2275	2275	27029759	27047451	17692
	Chr05	1	14030	14030	36275049	36283563	8514
	Chr06	1	22669	22669	29965010	29989313	24303
	Chr07	1	6599	6599	32889007	32911304	22297
	Chr08	1	2392	2392	29254252	29270721	16469
	Chr09	1	6081	6081	38300678	38313346	12668
	Chr10	1	10661	10661	35750452	35765123	14671
	Chr11	1	14687	14687	31249768	31253314	3546
PI 595203	Chr01	1	9662	9662	37474543	37489063	14520
	Chr02	1	13783	13783	38113271	38131492	18221
	Chr03	1	43173	43173	33153049	33157895	4846
	Chr04	1	6828	6828	27888831	27901799	12968
	Chr05	1	11166	11166	36038242	36061065	22823
	Chr06	1	7408	7408	29841376	29845521	4145
	Chr07	1	19640	19640	33235807	33251312	15505
	Chr08	1	5856	5856	28832060	28846365	14305
	Chr09	1	9869	9869	38525513	38531453	5940
	Chr10	1	5283	5283	36166771	36181725	14954
	Chr11	1	16391	16391	31742771	31756693	13922
PI 254622	Chr01	1	12900	12900	37208621	37220931	12310
	Chr02	1	16744	16744	37966657	37993247	26590
	Chr03	1	16020	16020	33456703	33475975	19272
	Chr04	1	2341	2341	27457998	27467240	9242
	Chr05	1	2088	2088	36058707	36073259	14552
	Chr06	1	12527	12527	30161126	30178851	17725
	Chr07	1	22087	22087	32696655	32705772	9117
	Chr08	1	1613	1613	29275374	29277173	1799
	Chr09	1	18391	18391	38437975	38457425	19450
	Chr10	1	1980	1980	38020053	38021595	1542
	Chr11	1	5361	5361	32845054	32857928	12874
HeiShanRen	Chr01	1	9451	9451	37023062	37070462	47400
	Chr02	1	16510	16510	37933350	37951022	17672
	Chr03	1	18709	18709	33177982	33190699	12717
	Chr04	1	2356	2356	27364649	27370985	6336
	Chr05	1	11903	11903	36403009	36415208	12199
	Chr06	1	15772	15772	29759275	29765575	6300
	Chr07	1	26878	26878	33228242	33241244	13002
	Chr08	1	2414	2414	29070351	29085750	15399
	Chr09	1	13741	13741	38273593	38283313	9720
	Chr10	1	22372	22372	36068023	36075619	7596
	Chr11	1	23504	23504	32790360	32800572	10212
PI 381740	Chr01	1	17923	17923	36980319	36998783	18464
	Chr02	1	18251	18251	38138453	38161155	22702
	Chr03	1	13918	13918	32774518	32790872	16354
	Chr04	1	2309	2309	27367794	27384642	16848
	Chr05	1	15958	15958	36320704	36338351	17647
	Chr06	1	19108	19108	29998780	30012995	14215
	Chr07	1	22249	22249	32645234	32655157	9923
	Chr08	1	2331	2331	28861202	28878753	17551
	Chr09	1	24834	24834	38345337	38356918	11581
	Chr10	1	11950	11950	35400845	35408211	7366
	Chr11	1	17265	17265	32687470	32698894	11424
DaBanHongZiGua	Chr01	1	13647	13647	37148408	37161632	13224
	Chr02	1	18197	18197	37834868	37846421	11553
	Chr03	1	17043	17043	33376143	33388302	12159
	Chr04	1	2325	2325	27169607	27184696	15089
	Chr05	1	17788	17788	36172151	36186570	14419
	Chr06	1	9494	9494	30040345	30061645	21300
	Chr07	1	35526	35526	32766836	32778034	11198
	Chr08	1	2435	2435	29089034	29095513	6479
	Chr09	1	10594	10594	38265862	38289482	23620
	Chr10	1	14711	14711	35629908	35645051	15143
	Chr11	1	12920	12920	32302555	32323198	20643
PI 288522	Chr01	1	18555	18555	37176095	37195598	19503
	Chr02	1	14567	14567	37957198	37960009	2811
	Chr03	1	9095	9095	32441658	32455857	14199
	Chr04	1	2410	2410	27462404	27490296	27892
	Chr05	1	21839	21839	36120770	36136692	15922
	Chr06	1	10111	10111	29776709	29796098	19389
	Chr07	1	18963	18963	32463340	32475730	12390
	Chr08	1	2428	2428	29489312	29501247	11935
	Chr09	1	13790	13790	38718419	38735695	17276
	Chr10	1	8912	8912	35607093	35617675	10582
	Chr11	1	14527	14527	31061931	31098363	36432
SanBaiGua	Chr01	1	17650	17650	36987867	37003696	15829
	Chr02	1	8240	8240	37906048	37910720	4672
	Chr03	1	15254	15254	33027759	33044713	16954
	Chr04	1	2327	2327	28121343	28159569	38226
	Chr05	1	31642	31642	36123676	36134215	10539
	Chr06	1	20561	20561	29646038	29655370	9332
	Chr07	1	17478	17478	33410428	33421805	11377
	Chr08	1	2298	2298	28601243	28613279	12036
	Chr09	1	15609	15609	38542570	38548279	5709
	Chr10	1	5376	5376	35636573	35652608	16035
	Chr11	1	20506	20506	32233842	32255838	21996
ShiHong No.2	Chr01	1	17307	17307	37291027	37302436	11409
	Chr02	1	16156	16156	38014888	38030574	15686
	Chr03	1	5831	5831	32688992	32706262	17270
	Chr04	1	2421	2421	27544621	27558705	14084
	Chr05	1	14522	14522	36341676	36348184	6508
	Chr06	1	6734	6734	29740593	29765325	24732
	Chr07	1	15682	15682	32329305	32341409	12104
	Chr08	1	2386	2386	28736308	28764799	28491
	Chr09	1	2538	2538	38409255	38428553	19298
	Chr10	1	2329	2329	35568062	35581571	13509
	Chr11	1	27120	27120	32083853	32115266	31413
Sugarlee	Chr01	1	34075	34075	37287198	37308561	21363
	Chr02	1	9875	9875	37997992	38009803	11811
	Chr03	1	10697	10697	32616380	32629503	13123
	Chr04	1	2433	2433	27329255	27333528	4273
	Chr05	1	13863	13863	36299784	36312520	12736
	Chr06	1	2477	2477	29953610	29967962	14352
	Chr07	1	10396	10396	32265091	32287182	22091
	Chr08	1	2240	2240	29257523	29273836	16313
	Chr09	1	12658	12658	38404046	38414953	10907
	Chr10	1	11453	11453	35561362	35576266	14904
	Chr11	1	17887	17887	32208805	32222487	13682
Charleston Gray	Chr01	1	10874	10874	37290407	37300237	9830
	Chr02	1	27595	27595	37933804	37957984	24180
	Chr03	1	2377	2377	32450306	32453296	2990
	Chr04	1	2352	2352	27834132	27841160	7028
	Chr05	1	12821	12821	36228863	36246841	17978
	Chr06	1	9728	9728	29775587	29793271	17684
	Chr07	1	8102	8102	32315911	32334692	18781
	Chr08	1	2394	2394	28925769	28945298	19529
	Chr09	1	25609	25609	38652489	38661540	9051
	Chr10	1	6063	6063	35777981	35785718	7737
	Chr11	1	1108	1108	31722135	31744739	22604
Calhoun Gray	Chr01	1	11888	11888	37265944	37284378	18434
	Chr02	1	12483	12483	37971574	37980512	8938
	Chr03	1	7922	7922	32617105	32632385	15280
	Chr04	1	2402	2402	27915277	27929088	13811
	Chr05	1	18607	18607	36243408	36264469	21061
	Chr06	1	20573	20573	29786755	29802023	15268
	Chr07	1	15427	15427	32329975	32344739	14764
	Chr08	1	2333	2333	28789083	28797139	8056
	Chr09	1	9676	9676	38621903	38636251	14348
	Chr10	1	5475	5475	35669075	35688013	18938
	Chr11	1	10361	10361	32239735	32259618	19883
Allsugar	Chr01	1	13771	13771	37127957	37135012	7055
	Chr02	1	7448	7448	37934998	37942293	7295
	Chr03	1	2637	2637	33069557	33084554	14997
	Chr04	1	2297	2297	27348317	27364796	16479
	Chr05	1	2709	2709	36432537	36447027	14490
	Chr06	1	2685	2685	29943032	29967111	24079
	Chr07	1	10322	10322	32247240	32248998	1758
	Chr08	1	2448	2448	28906783	28928159	21376
	Chr09	1	2484	2484	38396203	38403987	7784
	Chr10	1	2322	2322	35858258	35860489	2231
	Chr11	1	29479	29479	32099428	32115537	16109
PKR6	Chr01	1	3662	3662	37352449	37367179	14730
	Chr02	1	20377	20377	38002802	38004574	1772
	Chr03	1	18060	18060	32877107	32879567	2460
	Chr04	1	2325	2325	27639185	27654430	15245
	Chr05	1	1813	1813	36149283	36157364	8081
	Chr06	1	11362	11362	30140388	30152435	12047
	Chr07	1	3166	3166	34645691	34661227	15536
	Chr08	1	2274	2274	29564021	29568395	4374
	Chr09	1	2462	2462	38306663	38317478	10815
	Chr10	1	20777	20777	35177685	35184586	6901
	Chr11	1	14264	14264	31473753	31497781	24028

## Sheet: Supplementary Table 5
Supplementary Table 5. Cytoplasmic genome summary
Accession	Mitochondrial genome size (bp)	Chloroplast genome size (bp)
PI 596694 (male)	1078465	156911
PI 525081	545787	157121
PI 632755	791271	157135
PI 652554	920970	157113
PI 537300	751485	157161
PI 670011	1120162	157070
PI 673135	617087	156985
PI 482276	554984	157005
PI 296341-FR	548041	157005
PI 271769	629185	157005
PI 189225	522327	156978
RCAT 055816	595458	156973
PI 532732	577931	156926
PI 595203	568015	156921
PI 254622	518104	156922
HeiShanRen	477364	156922
PI 381740	717742	156921
DaBanHongZiGua	555993	156922
PI 288522	454149	156922
SanBaiGua	400981	156922
ShiHong No.2	458703	156922
Sugarlee	489373	156922
Charleston Gray	690044	156922
Calhoun Gray	577750	156922
Allsugar	592915	156922
PKR6	423245	156921

## Sheet: Supplementary Table 6
Supplementary Table 6. Quality assessment of genome assemblies
Sample	WGS Mapping Rate	WGS Mapping Corverage	HiFi Mapping Rate	HiFi Mapping Corverage	ONT Mapping Rate	ONT Mapping Corverage
PI 596694 (male)	0.9775	0.9999	0.9999	0.9998	—	—
PI 525081	0.998	0.9999	1	0.9998	—	—
PI 632755	0.9983	0.9999	0.9999	0.9998	0.9991	1
PI 652554	0.9982	0.9998	0.9988	0.9997	0.9927	0.9996
PI 537300	0.9973	0.9995	0.9989	0.9998	0.988	0.9998
PI 670011	0.9797	0.9997	0.9999	0.9998	0.9988	0.993
PI 673135	0.9871	0.9978	0.9998	0.9997	0.9912	0.9998
PI 482276	0.9975	0.9997	0.9989	0.9996	0.9892	0.9998
PI 296341-FR	0.9942	0.9993	0.9999	0.9998	—	—
PI 271769	0.9936	0.9999	0.9994	0.9997	—	—
PI 189225	0.9971	0.9993	0.9996	0.9998	—	—
RCAT 055816	0.9963	0.9994	0.9992	0.9998	—	—
PI 532732	0.998	0.9999	0.9991	0.9997	—	—
PI 595203	0.9965	0.9995	1	0.9998	0.9961	0.9995
PI 254622	0.9971	0.9993	0.9993	0.9997	—	—
HeiShanRen	0.9952	0.9998	0.9999	0.9998	—	—
PI 381740	0.9962	0.9998	0.9998	0.9997	—	—
DaBanHongZiGua	0.9967	0.9998	0.9996	0.9997	—	—
PI 288522	0.9969	0.9998	0.9998	0.9998	—	—
SanBaiGua	0.9979	0.9998	0.9997	0.9998	—	—
ShiHong No.2	0.9945	0.9998	0.9996	0.9997	—	—
Sugarlee	0.9968	0.9998	0.9997	0.9998	—	—
Charleston Gray	0.996	0.9996	0.9998	0.9998	—	—
Calhoun Gray	0.9958	0.9998	1	0.9998	—	—
Allsugar	0.9984	0.999	0.9997	0.9998	—	—
PKR6	0.996	0.993	0.9994	0.9999	—	—

## Sheet: Supplementary Table 7
Supplementary Table 7. Summary of repetitive elements
Genome name	Sequences number	Total length (bp)	GC level	Bases masked	Retroelements															DNA transposons			Unclassified			Total interspersed repeats
								LINEs			LTR elements
														Ty1/Copia			Gypsy/DIRS1
					NE*	LO (bp)	POS	NE*	LO (bp)	POS	NE*	LO (bp)	POS	NE*	LO (bp)	POS	NE*	LO (bp)	POS	NE*	LO (bp)	POS	NE*	LO (bp)	POS	LO (bp)	POS
PI 596694 (male)	11	364466967	0.3337	199654185 bp ( 54.78 %)	169771	91512960	0.2511	3762	1320595	0.0036	166009	90192365	0.2475	41934	29516990	0.081	60527	40740228	0.1118	380811	75214438	0.2064	161829	32926787	0.0903	199654185	0.5478
PI 525081	11	378815517	0.3385	214925047 bp ( 56.74 %)	141049	115598569	0.3052	3399	1295421	0.0034	137650	114303148	0.3017	26555	19345203	0.0511	70480	77183782	0.2038	365054	69930427	0.1846	159618	29353031	0.0775	214882027	0.5672
PI 632755	11	378609009	0.3384	213149701 bp ( 56.30 %)	139608	114237754	0.3017	2256	985431	0.0026	137352	113252323	0.2991	25684	19334335	0.0511	73893	77435690	0.2045	372295	68946183	0.1821	150510	29965764	0.0791	213149701	0.563
PI 652554	11	361363830	0.3347	195859131 bp ( 54.20 %)	145691	100937935	0.2793	2093	761589	0.0021	143598	100176346	0.2772	27720	19014083	0.0526	72430	64361718	0.1781	341523	62153165	0.172	168592	32768031	0.0907	195859131	0.542
PI 537300	11	380008360	0.3386	216241694 bp ( 56.90 %)	155471	118827413	0.3127	2227	854794	0.0022	153244	117972619	0.3104	36378	22911344	0.0603	80906	78274421	0.206	376521	70268431	0.1849	144698	27145850	0.0714	216241694	0.569
PI 670011	11	413622195	0.35	252144613 bp ( 60.96 %)	225212	131756293	0.3185	3190	1340528	0.0032	222022	130415765	0.3153	47778	25844628	0.0625	84165	56946831	0.1377	390823	94056243	0.2274	144020	26332077	0.0637	252144613	0.6096
PI 673135	11	402424611	0.3444	239811902 bp ( 59.59 %)	188796	138530519	0.3442	845	362198	0.0009	187951	138168321	0.3433	30011	19757469	0.0491	85167	84657399	0.2104	412928	78497881	0.1951	114390	22783502	0.0566	239811902	0.5959
PI 482276	11	381531304	0.3457	219202753 bp ( 57.45 %)	226200	127220434	0.3334	2824	1010705	0.0026	223376	126209729	0.3308	32716	21622950	0.0567	130396	78278803	0.2052	368138	67771470	0.1776	125457	24210849	0.0635	219202753	0.5745
PI 296341-FR	11	381005090	0.3456	219077503 bp ( 57.50 %)	148751	97020296	0.2546	3141	1045650	0.0027	145610	95974646	0.2519	28299	16701426	0.0438	70418	58062674	0.1524	399931	74753582	0.1962	130726	47303625	0.1242	219077503	0.575
PI 271769	11	377976570	0.3445	212476643 bp ( 56.21 %)	142386	99591127	0.2635	1651	587319	0.0016	140735	99003808	0.2619	29624	19039338	0.0504	68785	61873966	0.1637	377329	70757054	0.1872	77920	33451372	0.0885	203799553	0.5392
PI 189225	11	377808945	0.3443	215765677 bp ( 57.11 %)	194816	115736812	0.3063	3040	1426752	0.0038	191776	114310060	0.3026	34552	20419963	0.054	118863	74800764	0.198	378331	73858437	0.1955	139881	26170428	0.0693	215765677	0.5711
RCAT 055816	11	380240588	0.3455	218344144 bp ( 57.42 %)	227565	124217435	0.3267	3218	1093743	0.0029	224347	123123692	0.3238	28535	21490447	0.0565	136750	75754102	0.1992	369976	67644308	0.1779	141287	26482401	0.0696	218344144	0.5742
PI 532732	11	370680676	0.3387	207522680 bp ( 55.98 %)	208173	109864789	0.2964	2863	1149572	0.0031	205310	108715217	0.2933	34953	18345251	0.0495	85171	63333573	0.1709	336136	72384778	0.1953	133743	25273113	0.0682	207522680	0.5598
PI 595203	11	371006492	0.3389	206573251 bp ( 55.68 %)	197028	108160709	0.2915	2505	919408	0.0025	194523	107241301	0.2891	32285	17790660	0.048	85030	64202742	0.1731	341167	71781019	0.1935	135650	26631523	0.0718	206573251	0.5568
PI 254622	11	373729396	0.3385	208328047 bp ( 55.74 %)	199025	112823680	0.3019	2502	803656	0.0022	196523	112020024	0.2997	33604	20170418	0.054	84138	60030477	0.1606	335981	68584730	0.1835	137721	26919637	0.072	208328047	0.5574
HeiShanRen	11	371250449	0.3389	208010510 bp ( 56.03 %)	222269	117701553	0.317	2726	1027589	0.0028	219543	116673964	0.3143	36007	20847082	0.0562	95514	66926144	0.1803	338770	66181402	0.1783	126011	24127555	0.065	208010510	0.5603
PI 381740	11	369684731	0.3383	205547387 bp ( 55.60 %)	215100	112903673	0.3054	2924	1124250	0.003	212176	111779423	0.3024	35851	20532583	0.0555	78963	57650893	0.1559	339557	68140100	0.1843	128717	24503614	0.0663	205547387	0.556
DaBanHongZiGua	11	369960544	0.3384	205835133 bp ( 55.64 %)	200882	109030282	0.2947	2622	1032416	0.0028	198260	107997866	0.2919	36483	19506732	0.0527	74967	59710014	0.1614	337299	70578273	0.1908	137736	26226578	0.0709	205835133	0.5564
PI 288522	11	368463260	0.3378	205782124 bp ( 55.85 %)	207971	109896702	0.2983	2647	946687	0.0026	205324	108950015	0.2957	29750	19574618	0.0531	80218	58033147	0.1575	335136	68994397	0.1872	138934	26891025	0.073	205782124	0.5585
SanBaiGua	11	370400092	0.3382	206482041 bp ( 55.75 %)	201722	112792713	0.3045	2900	1032078	0.0028	198822	111760635	0.3017	35324	21133246	0.0571	72105	57322595	0.1548	335137	67622080	0.1826	132641	26067248	0.0704	206482041	0.5575
ShiHong No.2	11	368943084	0.338	205662822 bp ( 55.74 %)	196800	110063785	0.2983	2957	1216055	0.0033	193843	108847730	0.295	26951	16978873	0.046	76159	61666063	0.1671	340796	70562111	0.1913	126885	25036926	0.0679	205662822	0.5574
Sugarlee	11	369336601	0.3382	205261149 bp ( 55.58 %)	213049	108077312	0.2926	2681	971530	0.0026	210368	107105782	0.29	31343	17860290	0.0484	81551	56028002	0.1517	339786	70930242	0.192	136593	26253595	0.0711	205261149	0.5558
Charleston Gray	11	369064776	0.338	205454348 bp ( 55.67 %)	206015	111586376	0.3023	2831	1053676	0.0029	203184	110532700	0.2995	30842	18299134	0.0496	81345	62839863	0.1703	335384	68410282	0.1854	130177	25457690	0.069	205454348	0.5567
Calhoun Gray	11	369618615	0.3382	205036624 bp ( 55.47 %)	204476	107721309	0.2914	2768	887288	0.0024	201708	106834021	0.289	30643	17252774	0.0467	75668	58626069	0.1586	340553	71811544	0.1943	131433	25503771	0.069	205036624	0.5547
Allsugar	11	369497963	0.3382	206477251 bp ( 55.88 %)	208683	110339619	0.2986	3325	1051660	0.0028	205358	109287959	0.2958	32724	20787719	0.0563	76998	58011509	0.157	333287	70166359	0.1899	143898	25971273	0.0703	206477251	0.5588
PKR6	11	371445016	0.3391	205948613 bp ( 55.45 %)	208179	105766389	0.2847	2925	1029863	0.0028	205254	104736526	0.282	29338	18621695	0.0501	88567	59817962	0.161	341677	66807389	0.1799	183128	33374835	0.0899	205948613	0.5545
*most repeats fragmented by insertions or deletions have been counted as one element
NE: number of elements
LO: length occupied
POS: percentage of sequence

## Sheet: Supplementary Table 8
Supplementary Table 8. Annotation of non-coding RNA
Sample	rRNA	tRNA	ncRNA
PI 596694 (male)	1891	978	205
PI 596694 (female)	1074	972	196
PI 525081	1105	978	489
PI 632755	986	952	489
PI 652554	1332	1089	326
PI 537300	590	951	491
PI 670011	1719	952	407
PI 673135	624	932	533
PI 482276	1520	908	372
PI 296341-FR	807	882	375
PI 271769	719	878	363
PI 189225	1414	1003	364
RCAT 055816	1341	923	361
PI 532732	942	866	393
PI 595203	953	878	386
PI 254622	922	919	396
HeiShanRen	558	865	400
PI 381740	1038	870	398
DaBanHongZiGua	1664	865	397
PI 288522	181	908	391
SanBaiGua	484	906	399
ShiHong No.2	686	866	393
Sugarlee	1234	881	392
Charleston Gray	1139	867	395
Calhoun Gray	805	868	394
Allsugar	1074	864	395
PKR6	733	886	379

## Sheet: Supplementary Table 9
Supplementary Table 9. BUSCOs analysis of the genome coding-gene completeness
Accession	Complete BUSCOs(C)		Complete and single-copy BUSCOs (S)		Complete and duplicated BUSCOs (D)		Fragmented BUSCOs (F)		Missing BUSCOs (M)		Total BUSCO groups searched
	Number	Percentage (%)	Number	Percentage (%)	Number	Percentage (%)	Number	Percentage (%)	Number	Percentage (%)	Number	Percentage (%)
PI 596694 (male)	1512	0.936803	1485	0.920074	27	0.0167286	55	0.0340768	47	0.0291202	1614	1
PI 596694 (female)	1513	0.937423	1487	0.921314	26	0.016109	58	0.0359356	43	0.0266419	1614	1
PI 525081	1510	0.935564	1492	0.924411	18	0.0111524	58	0.0359356	46	0.0285006	1614	1
PI 632755	1520	0.94176	1504	0.931846	16	0.00991326	48	0.0297398	46	0.0285006	1614	1
PI 652554	1518	0.94052	1500	0.929368	18	0.0111524	45	0.027881	51	0.0315985	1614	1
PI 537300	1509	0.934944	1486	0.920694	23	0.0142503	52	0.0322181	53	0.0328377	1614	1
PI 670011	1501	0.929988	1487	0.921314	14	0.0086741	44	0.0272615	69	0.0427509	1614	1
PI 673135	1524	0.944238	1506	0.933086	18	0.0111524	47	0.0291202	43	0.0266419	1614	1
PI 482276	1516	0.939281	1500	0.929368	16	0.00991326	50	0.0309789	48	0.0297398	1614	1
PI 296341-FR	1524	0.944238	1503	0.931227	21	0.0130112	47	0.0291202	43	0.0266419	1614	1
PI 271769	1526	0.945477	1507	0.933705	19	0.011772	44	0.0272615	44	0.0272615	1614	1
PI 189225	1519	0.94114	1500	0.929368	19	0.011772	52	0.0322181	43	0.0266419	1614	1
RCAT055816	1520	0.94176	1498	0.928129	22	0.0136307	44	0.0272615	50	0.0309789	1614	1
PI 532732	1520	0.94176	1499	0.928748	21	0.0130112	50	0.0309789	44	0.0272615	1614	1
PI 595203	1519	0.94114	1496	0.92689	23	0.0142503	45	0.027881	50	0.0309789	1614	1
PI 254622	1524	0.944238	1487	0.921314	37	0.0229244	42	0.0260223	48	0.0297398	1614	1
HeiShanRen	1519	0.94114	1500	0.929368	19	0.011772	46	0.0285006	49	0.0303594	1614	1
PI 381740	1523	0.943618	1502	0.930607	21	0.0130112	41	0.0254027	50	0.0309789	1614	1
DaBanHongZiGua	1512	0.936803	1488	0.921933	24	0.0148699	52	0.0322181	50	0.0309789	1614	1
PI 288522	1526	0.945477	1501	0.929988	25	0.0154895	34	0.0210657	54	0.0334572	1614	1
SanBaiGua	1517	0.939901	1486	0.920694	31	0.0192069	45	0.027881	52	0.0322181	1614	1
ShiHong No.2	1522	0.942999	1501	0.929988	21	0.0130112	40	0.0247831	52	0.0322181	1614	1
Sugarlee	1525	0.944857	1503	0.931227	22	0.0136307	42	0.0260223	47	0.0291202	1614	1
Charleston Gray	1520	0.94176	1500	0.929368	20	0.0123916	46	0.0285006	48	0.0297398	1614	1
Calhoun Gray	1523	0.943618	1502	0.930607	21	0.0130112	40	0.0247831	51	0.0315985	1614	1
Allsugar	1520	0.94176	1497	0.927509	23	0.0142503	48	0.0297398	46	0.0285006	1614	1
G42	1548	0.959108	1527	0.946097	21	0.0130112	25	0.0154895	41	0.0254027	1614	1
PKR6	1517	0.939901	1489	0.922553	28	0.0173482	44	0.0272615	53	0.0328377	1614	1

[truncated: 23 more sheets: Supplementary Table 10, Supplementary Table 11, Supplementary Table 12, Supplementary Table 13, Supplementary Table 14, Supplementary Table 15, Supplementary Table 16, Supplementary Table 17, Supplementary Table 18, Supplementary Table 19, Supplementary Table 20, Supplementary Table 21, Supplementary Table 22, Supplementary Table 23, Supplementary Table 24, Supplementary Table 25, Supplementary Table 26, Supplementary Table 27, Supplementary Table 28, Supplementary Table 29 …]
