# Supplementary material for: Telomere-to-telomere Citrullus super-pangenome provides direction for watermelon breeding
Source: Nat Genet. 2024 Jul 8;56(8):1750–61. doi: 10.1038/s41588-024-01823-6 (PMC11319210; doi:10.1038/s41588-024-01823-6)
Supplement: Supplementary file 5 — Statistical data for Supplementary Fig. 13. [file 41588_2024_1823_MOESM5_ESM.xlsx]

## Sheet: Supplementary Fig.13a
Statistical source data for supplementary Fig. 13a
	Relative expression of ClG42_06g0184300									Relative expression of ClG42_08g0085800									Relative expression of ClG42_11g0169800									Relative expression of ClG42_01g0153200									Relative expression of ClG42_09g0047500									Relative expression of ClG42_01g0037700
	G42	DBHZG	PI 296341-FR	PI 532732	PI 537300					G42	DBHZG	PI 482276	PI 532732	PI 537300					G42	DBHZG	PI 482276	PI 532732	PI 537300					G42	DBHZG	PI 482276	PI 532732	PI 537300					G42	DBHZG	PI 482276	PI 532732	PI 537300					G42	DBHZG	PI 482276	PI 532732
repeat 1	0.959796	0.904494	25.7393	10.3487	6.81218				repeat 1	0.964161	0.534499	2.59152	10.852	812.937				repeat 1	1.1487	0.0620045	2.93836	4.69353	79.13				repeat 1	0.922004	0.0100686	0.0578993	0.336111	74.6168				repeat 1	0.892877	0.459106	2.258	9.66221	202.373				repeat 1	0.874835	0.640222	1.23205	6.62582
repeat 2	1.00246	0.784223	25.7528	11.0551	5.29231				repeat 2	1.15309	0.478104	3.17434	9.28572	727.81				repeat 2	1.17566	0.0694116	3.08841	5.43043	82.6794				repeat 2	1.17055	0.0254556	0.0620911	0.228145	82.7749				repeat 2	1.18229	0.483743	2.82525	7.65002	213.943				repeat 2	1.04971	0.806618	1.28416	5.84055
repeat 3	0.984021	0.749299	24.3178	12.1294	6.94447				repeat 3	0.899343	0.59179	2.79873	7.37111	744.959				repeat 3	1.24903	0.109203	2.32706	5.15232	78.7244				repeat 3	0.925846	0.0313826	0.125964	0.230774	63.4573				repeat 3	0.933871	0.100101	2.65268	7.74875	190.694				repeat 3	1.08128	0.710856	1.21903	8.33167
ANOVA									ANOVA									ANOVA									ANOVA									ANOVA									ANOVA
	SS	df	MS	F	P-value					SS	df	MS	F	P-value					SS	df	MS	F	P-value					SS	df	MS	F	P-value					SS	df	MS	F	P-value					SS	df	MS	F
Treatment (between columns)	1223	4	305.9	F (4, 10) = 654.6	P<0.0001				Treatment (between columns)	1380956	4	345239	F (4, 10) = 850.3	P<0.0001				Treatment (between columns)	14676	4	3669	F (4, 10) = 4040	P<0.0001				Treatment (between columns)	12887	4	3222	F (4, 10) = 171.2	P<0.0001				Treatment (between columns)	95416	4	23854	F (4, 10) = 873.3	P<0.0001				Treatment (between columns)	43025	4	10756	F (4, 10) = 945.1
Residual (within colums)	4.673	10	0.4673						Residual (within colums)	4060	10	406						Residual (within colums)	9.082	10	0.9082						Residual (within colums)	188.1	10	18.81						Residual (within colums)	273.1	10	27.31						Residual (within colums)	113.8	10	11.38
Total	1228	14							Total	1385016	14							Total	14685	14							Total	13075	14							Total	95689	14							Total	43138	14
Tukey multiple comparisons									Tukey multiple comparisons									Tukey multiple comparisons									Tukey multiple comparisons									Tukey multiple comparisons									Tukey multiple comparisons
		diff	se	p-value	Significant	95% CI					diff	se	p-value	Significant	95% CI					diff	se	p-value	Significant	95% CI					diff	se	p-value	Significant	95% CI					diff	se	p-value	Significant	95% CI					diff	se	p-value
						lwr	upr								lwr	upr								lwr	upr								lwr	upr								lwr	upr
G42	DBHZG	0.1673	0.5581	0.9979	ns	-1.67	2.004		G42	DBHZG	0.4707	16.45	>0.9999	ns	-53.68	54.62		G42	DBHZG	1.111	0.7781	0.6254	ns	-1.45	3.672		G42	DBHZG	0.9838	3.542	0.9985	ns	-10.67	12.64		G42	DBHZG	0.6554	4.267	0.9999	ns	-13.39	14.7		G42	DBHZG	0.2827	2.755	>0.9999
	PI 296341-FR	-24.29	0.5581	<0.0001	****	-26.13	-22.45			PI 482276	-1.849	16.45	>0.9999	ns	-56	52.3			PI 482276	-1.593	0.7781	0.3118	ns	-4.154	0.9674			PI 482276	0.9241	3.542	0.9988	ns	-10.73	12.58			PI 482276	-1.576	4.267	0.9954	ns	-15.62	12.47			PI 482276	-0.2431	2.755	>0.9999
	PI 532732	-10.2	0.5581	<0.0001	****	-12.03	-8.361			PI 532732	-8.164	16.45	0.9859	ns	-62.31	45.98			PI 532732	-3.901	0.7781	0.0037	**	-6.462	-1.34			PI 532732	0.7411	3.542	0.9995	ns	-10.91	12.4			PI 532732	-7.351	4.267	0.4632	ns	-21.39	6.693			PI 532732	-5.931	2.755	0.2712
	PI 537300	-5.369	0.5581	<0.0001	****	-7.206	-3.532			PI 537300	-760.9	16.45	<0.0001	****	-815	-706.8			PI 537300	-79.18	0.7781	<0.0001	****	-81.74	-76.62			PI 537300	-72.61	3.542	<0.0001	****	-84.27	-60.95			PI 537300	-201.3	4.267	<0.0001	****	-215.4	-187.3			PI 537300	-135.2	2.755	<0.0001
DBHZG	PI 296341-FR	-24.46	0.5581	<0.0001	****	-26.29	-22.62		DBHZG	PI 482276	-2.32	16.45	0.9999	ns	-56.47	51.83		DBHZG	PI 482276	-2.704	0.7781	0.0375	*	-5.265	-0.1436		DBHZG	PI 482276	-0.05968	3.542	>0.9999	ns	-11.72	11.6		DBHZG	PI 482276	-2.231	4.267	0.9829	ns	-16.27	11.81		DBHZG	PI 482276	-0.5258	2.755	0.9996
	PI 532732	-10.37	0.5581	<0.0001	****	-12.2	-8.528			PI 532732	-8.635	16.45	0.9827	ns	-62.78	45.51			PI 532732	-5.012	0.7781	0.0006	***	-7.573	-2.451			PI 532732	-0.2427	3.542	>0.9999	ns	-11.9	11.41			PI 532732	-8.006	4.267	0.3871	ns	-22.05	6.038			PI 532732	-6.213	2.755	0.2357
	PI 537300	-5.536	0.5581	<0.0001	****	-7.373	-3.699			PI 537300	-761.4	16.45	<0.0001	****	-815.5	-707.2			PI 537300	-80.29	0.7781	<0.0001	****	-82.85	-77.73			PI 537300	-73.59	3.542	<0.0001	****	-85.25	-61.94			PI 537300	-202	4.267	<0.0001	****	-216	-187.9			PI 537300	-135.5	2.755	<0.0001
PI 296341-FR	PI 532732	14.09	0.5581	<0.0001	****	12.26	15.93		PI 482276	PI 532732	-6.315	16.45	0.9946	ns	-60.46	47.83		PI 482276	PI 532732	-2.307	0.7781	0.0827	ns	-4.868	0.2534		PI 482276	PI 532732	-0.183	3.542	>0.9999	ns	-11.84	11.47		PI 482276	PI 532732	-5.775	4.267	0.6675	ns	-19.82	8.269		PI 482276	PI 532732	-5.688	2.755	0.3049
	PI 537300	18.92	0.5581	<0.0001	****	17.08	20.76			PI 537300	-759	16.45	<0.0001	****	-813.2	-704.9			PI 537300	-77.59	0.7781	<0.0001	****	-80.15	-75.03			PI 537300	-73.53	3.542	<0.0001	****	-85.19	-61.88			PI 537300	-199.8	4.267	<0.0001	****	-213.8	-185.7			PI 537300	-135	2.755	<0.0001
PI 532732	PI 537300	4.829	0.5581	<0.0001	****	2.992	6.666		PI 532732	PI 537300	-752.7	16.45	<0.0001	****	-806.9	-698.6		PI 532732	PI 537300	-75.28	0.7781	<0.0001	****	-77.84	-72.72		PI 532732	PI 537300	-73.35	3.542	<0.0001	****	-85.01	-61.7		PI 532732	PI 537300	-194	4.267	<0.0001	****	-208	-179.9		PI 532732	PI 537300	-129.3	2.755	<0.0001
* The significance level of the mean difference is 0.05.									* The significance level of the mean difference is 0.05.									* The significance level of the mean difference is 0.05.									* The significance level of the mean difference is 0.05.									* The significance level of the mean difference is 0.05.									* The significance level of the mean difference is 0.05.
[truncated: 99 more columns]

## Sheet: Supplementary Fig.13b
Statistical source data for supplementary Fig. 13b
	Relative expression of ClG42_02g0065600									Relative expression of ClG42_03g0041100									Relative expression of ClG42_06g0158500									Relative expression of ClG42_06g0171400									Relative expression of ClG42_07g0143500									Relative expression of ClG42_06g0018600
	G42	PI 381740	PI 482276	PI 532732	PI 537300					G42	PI 381740	PI 482276	PI 532732	PI 537300					G42	PI 381740	PI 482276	PI 532732	PI 537300					G42	PI 381740	PI 482276	PI 532732	PI 537300					G42	PI 381740	PI 482276	PI 532732	PI 537300					G42	PI 381740	PI 482276	PI 532732
repeat 1	0.940218	0.457893	0.0132885	0.0495354	0.0234314				repeat 1	0.939922	1.04314	0.0039219	0.0208319	0.0938977				repeat 1	0.863858	6.43012	2.55087	5.78602	3.84273				repeat 1	1.13373	3.04177	0.380046	0.108188	0.260284				repeat 1	1.0633	1.22656	0.0649761	0.108188	0.129093				repeat 1	1.19197	0.136923	0.00390452	0.00816808
repeat 2	1.00512	0.435752	0.015676	0.0417838	0.0314271				repeat 2	1.02733	1.22497	0.00323106	0.0348852	0.135324				repeat 2	0.92714	6.65989	3.20325	5.7721	3.0817				repeat 2	0.989864	2.61211	0.427352	0.124403	0.304688				repeat 2	0.953876	1.22119	0.0884644	0.124403	0.210751				repeat 2	0.910585	0.155189	0.00529883	0.00895563
repeat 3	1.05817	0.478629	0.0102233	0.049613	0.0283929				repeat 3	1.03561	1.04694	0.00343695	0.025801	0.100279				repeat 3	1.24857	6.04878	3.79391	6.94507	2.86111				repeat 3	0.891079	2.33029	0.395148	0.114053	0.228834				repeat 3	0.985943	1.20377	0.0711972	0.114053	0.129318				repeat 3	0.921329	0.113204	0.00519583	0.00787997
ANOVA									ANOVA									ANOVA									ANOVA									ANOVA									ANOVA
	SS	df	MS	F	P-value					SS	df	MS	F	P-value					SS	df	MS	F	P-value					SS	df	MS	F	P-value					SS	df	MS	F	P-value					SS	df	MS	F
Treatment (between columns)	2.209	4	0.5523	F (4, 10) = 691.5	P<0.0001				Treatment (between columns)	3.679	4	0.9198	F (4, 10) = 324.9	P<0.0001				Treatment (between columns)	61.49	4	15.37	F (4, 10) = 61.84	P<0.0001				Treatment (between columns)	13.14	4	3.286	F (4, 10) = 113.0	P<0.0001				Treatment (between columns)	3.819	4	0.9548	F (4, 10) = 839.3	P<0.0001				Treatment (between columns)	2.298	4	0.5744	F (4, 10) = 111.0
Residual (within colums)	0.007987	10	0.0007987						Residual (within colums)	0.02831	10	0.002831						Residual (within colums)	2.486	10	0.2486						Residual (within colums)	0.2907	10	0.02907						Residual (within colums)	0.01138	10	0.001138						Residual (within colums)	0.05173	10	0.005173
Total	2.217	14							Total	3.708	14							Total	63.97	14							Total	13.43	14							Total	3.831	14							Total	2.349	14
Tukey multiple comparisons									Tukey multiple comparisons									Tukey multiple comparisons									Tukey multiple comparisons									Tukey multiple comparisons									Tukey multiple comparisons
		diff	se	p-value	Significant	95% CI					diff	se	p-value	Significant	95% CI					diff	se	p-value	Significant	95% CI					diff	se	p-value	Significant	95% CI					diff	se	p-value	Significant	95% CI					diff	se	p-value
						lwr	upr								lwr	upr								lwr	upr								lwr	upr								lwr	upr
G42	PI 381740	0.5437	0.02308	<0.0001	****	0.4678	0.6197		G42	PI 381740	-0.1041	0.04344	0.1936	ns	-0.247	0.03891		G42	PI 381740	-5.366	0.4071	<0.0001	****	-6.706	-4.027		G42	PI 381740	-1.656	0.1392	<0.0001	****	-2.115	-1.198		G42	PI 381740	-0.2161	0.02754	0.0001	***	-0.3068	-0.1255		G42	PI 381740	0.8729	0.05873	<0.0001
	PI 482276	0.9881	0.02308	<0.0001	****	0.9122	1.064			PI 482276	0.9974	0.04344	<0.0001	****	0.8545	1.14			PI 482276	-2.169	0.4071	0.0024	**	-3.509	-0.8297			PI 482276	0.604	0.1392	0.01	*	0.1459	1.062			PI 482276	0.9582	0.02754	<0.0001	****	0.8675	1.049			PI 482276	1.003	0.05873	<0.0001
	PI 532732	0.9542	0.02308	<0.0001	****	0.8782	1.03			PI 532732	0.9738	0.04344	<0.0001	****	0.8308	1.117			PI 532732	-5.155	0.4071	<0.0001	****	-6.494	-3.815			PI 532732	0.8893	0.1392	0.0006	***	0.4312	1.348			PI 532732	0.9262	0.02754	<0.0001	****	0.8355	1.017			PI 532732	0.9996	0.05873	<0.0001
	PI 537300	0.9734	0.02308	<0.0001	****	0.8975	1.049			PI 537300	0.8911	0.04344	<0.0001	****	0.7481	1.034			PI 537300	-2.249	0.4071	0.0018	**	-3.588	-0.9089			PI 537300	0.7403	0.1392	0.0024	**	0.2821	1.198			PI 537300	0.8447	0.02754	<0.0001	****	0.754	0.9353			PI 537300	1.006	0.05873	<0.0001
PI 381740	PI 482276	0.4444	0.02308	<0.0001	****	0.3684	0.5203		PI 381740	PI 482276	1.101	0.04344	<0.0001	****	0.9585	1.244		PI 381740	PI 482276	3.197	0.4071	0.0001	***	1.857	4.537		PI 381740	PI 482276	2.261	0.1392	<0.0001	****	1.802	2.719		PI 381740	PI 482276	1.174	0.02754	<0.0001	****	1.084	1.265		PI 381740	PI 482276	0.1303	0.05873	0.248
	PI 532732	0.4104	0.02308	<0.0001	****	0.3345	0.4864			PI 532732	1.078	0.04344	<0.0001	****	0.9349	1.221			PI 532732	0.2119	0.4071	0.9832	ns	-1.128	1.552			PI 532732	2.546	0.1392	<0.0001	****	2.088	3.004			PI 532732	1.142	0.02754	<0.0001	****	1.052	1.233			PI 532732	0.1268	0.05873	0.2692
	PI 537300	0.4297	0.02308	<0.0001	****	0.3537	0.5056			PI 537300	0.9952	0.04344	<0.0001	****	0.8522	1.138			PI 537300	3.118	0.4071	0.0001	***	1.778	4.458			PI 537300	2.397	0.1392	<0.0001	****	1.939	2.855			PI 537300	1.061	0.02754	<0.0001	****	0.9702	1.151			PI 537300	0.1327	0.05873	0.2346
PI 482276	PI 532732	-0.03391	0.02308	0.6017	ns	-0.1099	0.04203		PI 482276	PI 532732	-0.02364	0.04344	0.9802	ns	-0.1666	0.1193		PI 482276	PI 532732	-2.985	0.4071	0.0002	***	-4.325	-1.645		PI 482276	PI 532732	0.2853	0.1392	0.3112	ns	-0.1729	0.7435		PI 482276	PI 532732	-0.032	0.02754	0.7716	ns	-0.1226	0.05863		PI 482276	PI 532732	-0.003535	0.05873	>0.9999
	PI 537300	-0.01469	0.02308	0.9654	ns	-0.09063	0.06126			PI 537300	-0.1063	0.04344	0.1797	ns	-0.2493	0.03667			PI 537300	-0.07917	0.4071	0.9996	ns	-1.419	1.261			PI 537300	0.1362	0.1392	0.8589	ns	-0.3219	0.5944			PI 537300	-0.1135	0.02754	0.0139	*	-0.2041	-0.02287			PI 537300	0.002356	0.05873	>0.9999
PI 532732	PI 537300	0.01923	0.02308	0.9142	ns	-0.05672	0.09517		PI 532732	PI 537300	-0.08266	0.04344	0.3747	ns	-0.2256	0.06031		PI 532732	PI 537300	2.906	0.4071	0.0002	***	1.566	4.246		PI 532732	PI 537300	-0.1491	0.1392	0.8172	ns	-0.6072	0.3091		PI 532732	PI 537300	-0.08151	0.02754	0.0834	ns	-0.1721	0.009128		PI 532732	PI 537300	0.005891	0.05873	>0.9999
* The significance level of the mean difference is 0.05.									* The significance level of the mean difference is 0.05.									* The significance level of the mean difference is 0.05.									* The significance level of the mean difference is 0.05.									* The significance level of the mean difference is 0.05.									* The significance level of the mean difference is 0.05.
[truncated: 59 more columns]

## Sheet: Supplentary Fig.13c
	Statistical source data for supplementary Fig. 13c
		Relative expression of ClPHT4;2									Relative expression of ClNCED1									Relative expression of ClNCED7
		G42	DBHZG	PI 482276	PI 595203	PI 537300					G42	DBHZG	PI 482276	PI 595203	PI 537300					G42	DBHZG	PI 482276	PI 595203	PI 537300
	repeat 1	0.859819	0.0886121	0.0923276	0.0830972	0.194729				repeat 1	0.967037	0.00717425	0.0326149	0.0252098	0.00380193				repeat 1	0.998753	0.00104693	0.0139514	0.0283706	0.00217402
	repeat 2	1.09495	0.074414	0.0782492	0.0228718	0.29178				repeat 2	0.965881	0.00972664	0.0309603	0.0126994	0.00194113				repeat 2	1.03391	0.000890987	0.00855019	0.0250112	0.00294898
	repeat 3	1.06219	0.0985191	0.086811	0.0230825	0.322134				repeat 3	1.07061	0.00834819	0.0347466	0.0177633	0.00251217				repeat 3	0.968414	0.000945337	0.0145432	0.0280621	0.00327547
	ANOVA									ANOVA									ANOVA
		SS	df	MS	F	P-value					SS	df	MS	F	P-value					SS	df	MS	F	P-value
	Treatment (between columns)	2.171	4	0.5429	F (4, 10) = 154.0	P<0.0001				Treatment (between columns)	2.333	4	0.5832	F (4, 10) = 796.2	P<0.0001				Treatment (between columns)	2.351	4	0.5878	F (4, 10) = 2699	P<0.0001
	Residual (within colums)	0.03524	10	0.003524						Residual (within colums)	0.007324	10	0.0007324						Residual (within colums)	0.002178	10	0.0002178
	Total	2.207	14							Total	2.34	14							Total	2.354	14
	Tukey multiple comparisons									Tukey multiple comparisons									Tukey multiple comparisons
			diff	se	p-value	Significant	95% CI					diff	se	p-value	Significant	95% CI					diff	se	p-value	Significant	95% CI
							lwr	upr								lwr	upr								lwr	upr
	G42	DBHZG	0.9185	0.04847	<0.0001	****	0.7589	1.078		G42	DBHZG	0.9928	0.0221	<0.0001	****	0.92	1.065		G42	DBHZG	0.9994	0.01205	<0.0001	****	0.9597	1.039
		PI 482276	0.9199	0.04847	<0.0001	****	0.7603	1.079			PI 482276	0.9684	0.0221	<0.0001	****	0.8957	1.041			PI 482276	0.988	0.01205	<0.0001	****	0.9484	1.028
		PI 595203	0.9626	0.04847	<0.0001	****	0.8031	1.122			PI 595203	0.9826	0.0221	<0.0001	****	0.9099	1.055			PI 595203	0.9732	0.01205	<0.0001	****	0.9336	1.013
		PI 537300	0.9934	0.04847	<0.0001	****	0.8339	1.153			PI 537300	0.9984	0.0221	<0.0001	****	0.9257	1.071			PI 537300	0.9976	0.01205	<0.0001	****	0.9579	1.037
	DBHZG	PI 482276	0.001386	0.04847	>0.9999	ns	-0.1581	0.1609		DBHZG	PI 482276	-0.02436	0.0221	0.8018	ns	-0.09708	0.04837		DBHZG	PI 482276	-0.01139	0.01205	0.8729	ns	-0.05104	0.02827
		PI 595203	0.04416	0.04847	0.8863	ns	-0.1154	0.2037			PI 595203	-0.01014	0.0221	0.9895	ns	-0.08287	0.06258			PI 595203	-0.02619	0.01205	0.2639	ns	-0.06584	0.01347
		PI 537300	0.07496	0.04847	0.5586	ns	-0.08457	0.2345			PI 537300	0.005665	0.0221	0.9989	ns	-0.06706	0.07839			PI 537300	-0.001838	0.01205	0.9999	ns	-0.04149	0.03782
	PI 482276	PI 595203	0.04278	0.04847	0.897	ns	-0.1167	0.2023		PI 482276	PI 595203	0.01422	0.0221	0.9641	ns	-0.05851	0.08694		PI 482276	PI 595203	-0.0148	0.01205	0.7366	ns	-0.05445	0.02486
		PI 537300	0.07357	0.04847	0.5746	ns	-0.08595	0.2331			PI 537300	0.03002	0.0221	0.6645	ns	-0.0427	0.1027			PI 537300	0.009549	0.01205	0.927	ns	-0.03011	0.0492
	PI 595203	PI 537300	0.03079	0.04847	0.9656	ns	-0.1287	0.1903		PI 595203	PI 537300	0.01581	0.0221	0.9482	ns	-0.05692	0.08853		PI 595203	PI 537300	0.02435	0.01205	0.3229	ns	-0.01531	0.064
	* The significance level of the mean difference is 0.05.									* The significance level of the mean difference is 0.05.									* The significance level of the mean difference is 0.05.

## Sheet: Supplementary Fig.13d
	Statistical source data for supplementary Fig. 13d
		Relative expression of ClG42_04g0008100									Relative expression of ClG42_06g0047700
		G42	DBHZG	PI 482276	PI 595203	PI 537300					G42	DBHZG	PI 482276	PI 595203	PI 537300
	repeat 1	0.895714	8.33198	38.6865	31.8874	4.55974				repeat 1	1.02475	2.19064	31.0502	8.3565	17.3541
	repeat 2	0.87867	9.50765	38.9688	37.3114	3.5487				repeat 2	0.813059	2.59766	30.0083	8.98866	15.8136
	repeat 3	1.27059	10.5912	40.4142	38.961	4.61394				repeat 3	1.20022	2.72982	29.2177	11.4237	15.4339
	ANOVA									ANOVA
		SS	df	MS	F	P-value					SS	df	MS	F	P-value
	Treatment (between columns)	3997	4	999.3	F (4, 10) = 307.7	P<0.0001				Treatment (between columns)	1685	4	421.2	F (4, 10) = 456.0	P<0.0001
	Residual (within colums)	32.48	10	3.248						Residual (within colums)	9.236	10	0.9236
	Total	4030	14							Total	1694	14
	Tukey multiple comparisons									Tukey multiple comparisons
			diff	se	p-value	Significant	95% CI					diff	se	p-value	Significant	95% CI
							lwr	upr								lwr	upr
	G42	DBHZG	-8.462	1.472	0.0013	**	-13.3	-3.619		G42	DBHZG	-1.493	0.7847	0.3745	ns	-4.076	1.089
		PI 482276	-38.34	1.472	<0.0001	****	-43.18	-33.5			PI 482276	-29.08	0.7847	<0.0001	****	-31.66	-26.5
		PI 595203	-35.04	1.472	<0.0001	****	-39.88	-30.2			PI 595203	-8.577	0.7847	<0.0001	****	-11.16	-5.994
		PI 537300	-3.226	1.472	0.2572	ns	-8.069	1.617			PI 537300	-15.19	0.7847	<0.0001	****	-17.77	-12.61
	DBHZG	PI 482276	-29.88	1.472	<0.0001	****	-34.72	-25.04		DBHZG	PI 482276	-27.59	0.7847	<0.0001	****	-30.17	-25
		PI 595203	-26.58	1.472	<0.0001	****	-31.42	-21.73			PI 595203	-7.084	0.7847	<0.0001	****	-9.666	-4.501
		PI 537300	5.236	1.472	0.033	*	0.3932	10.08			PI 537300	-13.69	0.7847	<0.0001	****	-16.28	-11.11
	PI 482276	PI 595203	3.303	1.472	0.2393	ns	-1.54	8.146		PI 482276	PI 595203	20.5	0.7847	<0.0001	****	17.92	23.08
		PI 537300	35.12	1.472	<0.0001	****	30.27	39.96			PI 537300	13.89	0.7847	<0.0001	****	11.31	16.47
	PI 595203	PI 537300	31.81	1.472	<0.0001	****	26.97	36.66		PI 595203	PI 537300	-6.611	0.7847	<0.0001	****	-9.193	-4.028
	* The significance level of the mean difference is 0.05.									* The significance level of the mean difference is 0.05.

## Sheet: Supplementary Fig.13e
	Statistical source data for supplementary Fig. 13e
		Relative expression of ClG42_05g0001800
		G42	DBHZG	PI 482276	PI 595203	PI 537300
	repeat 1	0.930063	1.3147	8.67	3.13676	3.72517
	repeat 2	1.14913	1.51365	7.59324	3.26274	4.3981
	repeat 3	0.935662	1.24512	9.32565	3.27801	2.97013
	ANOVA
		SS	df	MS	F	P-value
	Treatment (between columns)	108.6	4	27.15	F (4, 10) = 103.1	P<0.0001
	Residual (within colums)	2.633	10	0.2633
	Total	111.2	14
	Tukey multiple comparisons
			diff	se	p-value	Significant	95% CI
							lwr	upr
	G42	DBHZG	-0.3529	0.419	0.9111	ns	-1.732	1.026
		PI 482276	-7.525	0.419	<0.0001	****	-8.904	-6.146
		PI 595203	-2.221	0.419	0.0025	**	-3.6	-0.8421
		PI 537300	-2.693	0.419	0.0006	***	-4.072	-1.314
	DBHZG	PI 482276	-7.172	0.419	<0.0001	****	-8.551	-5.793
		PI 595203	-1.868	0.419	0.0084	**	-3.247	-0.4892
		PI 537300	-2.34	0.419	0.0017	**	-3.719	-0.9612
	PI 482276	PI 595203	5.304	0.419	<0.0001	****	3.925	6.683
		PI 537300	4.832	0.419	<0.0001	****	3.453	6.211
	PI 595203	PI 537300	-0.472	0.419	0.7898	ns	-1.851	0.9069
	* The significance level of the mean difference is 0.05.
