# Supplementary material for: Telomere-to-telomere Citrullus super-pangenome provides direction for watermelon breeding
Source: Nat Genet. 2024 Jul 8;56(8):1750–61. doi: 10.1038/s41588-024-01823-6 (PMC11319210; doi:10.1038/s41588-024-01823-6)
Supplement: Supplementary file 7 — Statistical source data. [file 41588_2024_1823_MOESM7_ESM.xlsx]

## Sheet: Fig.5f
Statistical source data for Fig. 5f
				Expression				Brix
	Accession	Taxonamy	Copy_Number	Repeat 1	Repeat 2	Repeat 3	Mean	Repeat 1	Repeat 2	Repeat 3	Mean
	DaBanHongZiGua	CL_landrace	Single copy	0.629655	0.964107	0.822021	0.805261	4	3.8	4.2	4
	PI 254622	CL_landrace	Single copy	0.879513	0.759897	0.86987	0.836427	6	6	6	6
	Heishanren	CL_landrace	Duplicated	2.35845	2.68559	2.13366	2.39257	7	7	7	7
	PI 381740	CL_landrace	Duplicated	1.21633	2.51437	1.51392	1.7482	8	8	8	8
	PI 525084	CL_landrace	Duplicated	1.30571	0.950738	0.894892	1.05045	6.5	6.6	6.4	6.5
	PI 512404	CL_landrace	Duplicated	1.28377	0.960223	1.08784	1.11061	9.2	9.2	9.2	9.2
	CIT 66	CL_landrace	Duplicated	0.929498	0.821311	1.01795	0.92292	6	9	7.8	7.6
	PI 270144	CL_landrace	Duplicated	0.360929	0.392723	0.389728	0.381126	7.4	8.4	7	7.6
	PI 254624	CL_landrace	Single copy	1.643	1.36704	1.44799	1.48601	3.2	3.2	2	2.8
	GR 25	CL_landrace	Duplicated	2.73936	2.73794	2.86181	2.7797	5	4.8	5.2	5
	LDH	CL_landrace	Single copy	0.446354	0.349299	0.114763	0.303472	4	4.6	4.3	4.3
	AKKZW	CL_landrace	Duplicated	1.20611	1.22147	1.38446	1.27068	7	7	6.4	6.8
	PKR6	CL_cultivar	Duplicated	1.6633	2.22562	1.79752	1.89548	8	8	8	8
	SugarLee	CL_cultivar	Duplicated	1.32672	1.0508	0.581905	0.986475	9	9	9	9
	Calhoun Gray	CL_cultivar	Duplicated	2.03827	1.69788	1.51264	1.7496	9	9	9	8
	Allsugar	CL_cultivar	Duplicated	0.908397	1.07645	0.99	0.991617	10	10.2	9.8	10
	ShihongNo.2	CL_cultivar	Duplicated	2.10722	4.30725	2.46838	2.96095	10	10	10	10
	Charleston Gray	CL_cultivar	Duplicated	2.06262	1.36683	1.67495	1.70147	9	9	9	9
	G42	CL_cultivar	Duplicated	3.63646	2.79422	1.20155	2.54408	10	10	10	10
	PI 249010	CL_cultivar	Single copy	0.612071	0.532506	0.51179	0.552122	4	2.5	2	2.8
	PI 189317	CL_cultivar	Single copy	0.500602	0.363941	0.412071	0.425538	2.4	2.6	2	2.4
	PI 500301	CL_cultivar	Single copy	1.09666	1.01296	0.909184	1.00627	4	3.8	3.6	3.8
	PI 179878	CL_cultivar	Single copy	0.565269	0.447681	0.17506	0.396003	4	4	4	4
	SL3H	CL_cultivar	Duplicated	3.28382	2.73669	2.90113	2.97388	7.2	7.2	7	7.1
	WCZ	CL_cultivar	Duplicated	2.05974	1.77881	1.98492	1.94116	8	7	7.5	7.5
	CIT 165	CL_cultivar	Duplicated	1.6622	1.64178	1.33157	1.54518	5	3	2.2	3.4
	CIT 306	CL_cultivar	Duplicated	2.60796	3.54119	3.52112	3.22342	7	5.8	5.8	6.2
	CIT 268	CL_cultivar	Duplicated	0.200288	0.157268	0.172326	0.176628	7.2	7.6	7.1	7.3
	CIT 112	CL_cultivar	Duplicated	1.74111	2.15222	1.19243	1.69525	6.8	5.4	6.1	6.1

## Sheet: Fig.5g
Statistical source data for Fig. 5g
			LCYB genotype
	Accession	TST2 copy number	SNP1 (V-F)	SNP2
	G42	Duplicated	G	G
	97103	Duplicated	G	G
	Sugarlee	Duplicated	G	G		Chi-square Test
	Calhoun Gray	Duplicated	G	G		TST2 Copy number	GG	TA	Total
	Allsugar	Duplicated	G	G		2	18	5	23
	ShiHongNo.2	Duplicated	G	G		1	3	17	20
	Charleston Gray	Duplicated	G	G		Total	21	22	43
	HeiShanRen	Duplicated	G	G
	PI 381740	Duplicated	G	G		p=3.5e-05
	SL3H	Duplicated	G	G
	WCZ	Duplicated	G	G
	CIT 268	Duplicated	G	G
	CIT 112	Duplicated	G	G
	PI 525084	Duplicated	G	G
	AKKZW	Duplicated	G	G
	PI 512404	Duplicated	G	G
	CIT 66	Duplicated	G	G
	PI 270144	Duplicated	G	G
	PI 249010	Single copy	G	G
	PI 179878	Single copy	G	G
	PI254624	Single copy	G	G
	SanBaiGua	Duplicated	T	A
	PKR6	Duplicated	T	A
	DaBanHongZiGua	Single copy	T	A
	PI 254622	Single copy	T	A
	CIT 165	Duplicated	T	A
	CIT 306	Duplicated	T	A
	GR 25	Duplicated	T	A
	PI 189317	Single copy	T	A
	PI 500301	Single copy	T	A
	PI 271769	Single copy	T	A
	PI 254740	Single copy	T	A
	PI 692836	Single copy	T	A
	PI 532732	Single copy	T	A
	PI 595203	Single copy	T	A
	PI 296341-FR	Single copy	T	A
	PI 189225	Single copy	T	A
	RCAT 055816	Single copy	T	A
	PI 482276	Single copy	T	A
	PI 537300	Single copy	T	A
	PI 525081	Single copy	T	A
	PI 652554	Single copy	T	A
	PI 632755	Single copy	T	A
